# Supplementary material for: Transcriptome Analysis of Meloidogyne javanica and the Role of a C-Type Lectin in Parasitism
Source: Plants (Basel). 2024 Mar 4;13(5):730. doi: 10.3390/plants13050730 (PMC10935113; doi:10.3390/plants13050730)
Supplement: Supplementary file 1 [file plants-13-00730-s001.zip]

Archive with 1 entries (1 files):
- plants-2851149-supplementary.pdf
